# Supplementary material for: Mesoporous One-Component Gold Microshells as 3D SERS Substrates
Source: Biosensors (Basel). 2021 Oct 9;11(10):380. doi: 10.3390/bios11100380 (PMC8533941; doi:10.3390/bios11100380)
Supplement: Supplementary file 1 [file biosensors-11-00380-s001.zip]

Archive with 1 entries (1 files):
- biosensors-1377723-supplementary.pdf
